# Supplementary material for: Information-Theoretic and Conceptual Density Functional Theory Insights on Frustration in Molecular Clusters
Source: Entropy (Basel). 2026 Feb 12;28(2):213. doi: 10.3390/e28020213 (PMC12939162; doi:10.3390/e28020213)
Supplement: Supplementary file 1 [file entropy-28-00213-s001.zip]

Archive with 1 entries (1 files):
- entropy-4077704-supplementary.pdf
